# Supplementary material for: Aberrantly Expressed tRNA-Val Fragments Can Distinguish Canine Hepatocellular Carcinoma from Canine Hepatocellular Adenoma
Source: Genes (Basel). 2024 Aug 4;15(8):1024. doi: 10.3390/genes15081024 (PMC11353709; doi:10.3390/genes15081024)
Supplement: Supplementary file 1 [file genes-15-01024-s001.zip]

Archive with 1 entries (1 files):
- genes-3125872-supplementary.pdf
